# Supplementary material for: Euphorbia bicolor Xylene Extract Induces Mitochondrial and Endoplasmic Reticulum Stress-Mediated Apoptotic Pathways in MDA-MB-231 and T47D Cells
Source: Int J Mol Sci. 2026 Jan 18;27(2):962. doi: 10.3390/ijms27020962 (PMC12842104; doi:10.3390/ijms27020962)
Supplement: Supplementary file 1 [file ijms-27-00962-s001.zip]

Archive with 1 entries (1 files):
- ijms-4072443-supplementary.pdf
